# Supplementary material for: Genome-Wide Identification and Expression Analysis of the Sucrose Synthase Gene Family in Sweet Potato and Its Two Diploid Relatives
Source: Int J Mol Sci. 2023 Aug 6;24(15):12493. doi: 10.3390/ijms241512493 (PMC10420203; doi:10.3390/ijms241512493)
Supplement: Supplementary file 1 [file ijms-24-12493-s001.zip]

Archive with 1 entries (1 files):
- ijms-2500342-supplementary.pdf
